# Supplementary material for: Clean H2 Production by Lignin-Assisted Electrolysis in a Polymer Electrolyte Membrane Flow Reactor
Source: Materials (Basel). 2023 May 4;16(9):3525. doi: 10.3390/ma16093525 (PMC10180452; doi:10.3390/ma16093525)
Supplement: Supplementary file 1 [file materials-16-03525-s001.zip]

Archive with 1 entries (1 files):
- materials-2363025-supplementary.pdf
